# Supplementary material for: Myocardial Mitochondrial DNA Drives Macrophage Inflammatory Response through STING Signaling in Coxsackievirus B3-Induced Viral Myocarditis
Source: Cells. 2023 Oct 31;12(21):2555. doi: 10.3390/cells12212555 (PMC10648438; doi:10.3390/cells12212555)
Supplement: Supplementary file 1 [file cells-12-02555-s001.zip]

Archive with 1 entries (1 files):
- cells-2592994-supplementary.pdf
